# Supplementary material for: Association of serum fibroblast growth factor 21 with diabetic complications and insulin dose in patients with type 1 diabetes mellitus
Source: PLoS One. 2022 Feb 22;17(2):e0263774. doi: 10.1371/journal.pone.0263774 (PMC8863253; doi:10.1371/journal.pone.0263774)
Supplement: S2 Table — (XLSX) [file pone.0263774.s002.xlsx]

## Sheet: Table S2
No	Height	Weight	BMI	SBP	DBP	Alcohol	Smoking	AST	ALT	γ-GTP	CRE	eGFR	TG	Glucose	HbA1c	FGF-21	Duration	Basal	Bolus	Retinopathy	Nephropathy	Neuropathy
1	166.7	57	20.5118	141	85	1	1	21	27	14	1.08	61	132	198	8.9	343.927	14	10	18	0	1	1
2	172.6	64.5	21.651	151	96	1	1	28	28	99	0.66	106	135	158	7.5	45.9888	22	14	18	1	1	1
3	163.3	46.3	17.3624	134	82	1	0	20	12	14	0.84	52.4	36	190	7.2	55.3054	24	10	11	0	1	0
4	152	60.8	26.3158	134	68	0	0	21	26	43	0.77	57.3	164	211	9	34.1408	50	17	29	1	0	0
5	163.3	61.6	23.0998	108	70	0	0	25	27	24	0.7	85.4	53	228	8.1	33.2949	36	20	15	1	1	0
6	179.6	79.4	24.6155	135	78	1	0	28	25	57	1.05	58.2	215	149	8.4	57.8475	21	18	24	0	1	1
7	163.2	50.5	18.9606	127	69	1	1	19	11	13	0.65	77	49	352	7.3	112.194	10	6	25	0	1	0
8	156.9	53.6	21.773	105	63	0	0	18	14	16	0.54	94.3	52	178	8.1	12.1654	23	11	15	0	0	0
9	158.5	52	20.6988	122	72	1	1	30	25	20	0.72	80.5	96	126	8.6	62.0853	7	7	9	0	0	0
10	164	66.4	24.6877	127	81	0	0	17	10	10	0.75	60.6	77	85	7	91.7877	5	6	20	0	0	0
11	163	46.4	17.464	105	74	1	0	19	14	32	0.59	80.8	34	154	8.7	51.0698	5	10	7.5	0	1	0
12	161.2	56	21.5505	112	69	0	1	16	7	11	0.56	91.3	127	223	7	62.0853	3	6	5	0	0	0
13	161.8	55.8	21.3146	113	77	0	0	19	13	15	0.63	77.3	68	117	7.5	29.9119	29	18	19	0	0	0
14	156	43	17.6693	115	73	0	1	20	15	20	0.52	95.4	71	205	7.4	7.94354	9	7	7	0	1	0
15	166.3	62	22.4185	134	68	0	1	26	21	25	0.84	55.5	95	140	9.1	376.864	10	24	24	0	0	0
16	157.7	60.3	24.2468	149	85	0	0	16	18	12	0.66	67.6	138	190	8.2	62.933	14	12.2	17.8	1	0	1
17	149.3	47.6	21.3544	129	62	0	0	18	12	21	0.7	62.8	121	209	9.8	188.139	26	6	18	0	1	1
18	148.2	58.5	26.6354	168	85	1	0	19	15	39	0.53	83.2	98	361	10.3	609.673	9	21	33	0	0	0
19	170	69.8	24.1522	128	69	0	1	34	35	34	0.62	112	153	302	8.4	80.7476	22	20	37	0	0	1
20	164.7	61.6	22.7088	122	60	0	0	20	18	16	0.66	68.8	77	189	8.4	40.0635	18	9.5	26.8	0	1	1
21	164.2	61.2	22.6989	125	78	0	0	20	17	12	0.73	67.4	103	160	7.7	127.518	3	10	30	0	1	0
22	180.4	75.6	23.23	120	77	1	0	19	15	56	1.01	59	59	203	6.9	85.8419	11	27	26	0	1	0
23	167	60.2	21.5856	133	85	0	0	22	22	26	1.01	59.5	141	88	6.9	126.296	9	10	33	0	0	0
24	164	57.1	21.2299	141	82	0	0	34	24	63	0.86	67.3	32	162	8.4	128.686	12	6	10	1	0	0
25	165	48	17.6309	119	56	0	0	32	35	40	0.56	80.2	83	324	9.3	80.0266	14	6	22	0	0	1
26	157.9	56	22.4607	125	69	0	0	17	14	28	0.65	68.4	109	130	7.6	25.6164	17	8.7	24	0	1	0
27	158.5	73.2	29.1375	145	82	0	0	54	83	30	0.66	67.9	167	146	7.3	180.408	3	0	0	0	1	1
28	160.6	58.7	22.7587	125	57	0	0	21	15	18	0.62	71.5	60	105	8.1	33.6302	18	6.5	16.5	1	0	1
29	173.6	74.3	24.6541	128	82	1	0	20	15	14	0.85	76.3	93	183	7.8	82.4228	15	28	13	0	0	0
30	164.1	74.4	27.6284	148	84	0	0	45	41	67	1.53	36	126	195	7.4	439.624	28	36	32	0	1	0
31	150.9	47.3	20.7722	125	58	1	0	21	9	13	0.64	67.9	62	145	7.1	117.529	8	7	9.5	0	0	0
32	175.9	71.3	23.044	141	84	0	0	22	17	19	1.08	53.6	69	148	7.7	39.2372	6	12	20	0	1	0
33	167.5	61.7	21.9915	103	57	0	0	18	14	14	0.83	76.5	167	164	7.6	18.4002	8	7	20	1	0	0
34	159.1	52.5	20.7405	121	74	0	0	28	19	19	0.76	57.4	75	154	7.1	17.5982	8	6	18	0	0	0
35	150	42	18.6667	129	71	0	0	22	18	11	0.63	68.3	60	212	7.4	29.6239	30	12	18	0	1	0
36	152.1	66.1	28.5722	106	55	0	0	26	20	116	0.95	44.8	82	93	9.3	108.759	40	12	15	1	1	0
37	163.9	57.9	21.5536	107	67	0	0	23	20	20	0.61	75.7	74	69	7.6	40.8388	23	10	29	1	0	0
38	168	62	21.9671	135	78	0	0	21	20	23	0.76	90.2	88	81	7.1	94.3987	18	10	16	0	0	0
39	155.3	53.5	22.1825	128	73	0	0	18	15	16	0.52	93.8	135	104	7.7	26.418	21	6	32	0	1	0
40	170.5	61	20.9837	123	75	1	0	20	18	22	0.81	83	81	250	7.5	133.465	11	19	54	0	0	0
41	167.8	56.8	20.1727	136	46	1	0	17	16	48	0.87	62.5	171	184	8.6	72.836	14	10	18	0	0	0
42	156.9	60	24.3728	132	62	0	0	33	18	36	0.75	55.8	154	69	7.9	239.167	21	19	31	0	0	0
43	169.5	61	21.232	136	83	1	0	17	12	32	0.75	82.1	76	237	9.2	163.71	18	14	20	1	0	0
44	161.5	64.4	24.6911	144	75	0	0	25	19	71	1.16	45.8	87	331	9.9	136.651	15	9	18	0	1	0
45	155.8	49.3	20.3101	124	74	0	0	20	18	13	0.85	49.8	67	154	8.5	85.6172	21	8	18	1	0	0
46	165	50.9	18.6961	155	74	0	0	23	17	18	0.84	69.1	56	179	9.7	72.836	2	8	25	0	0	0
47	142.9	42	20.5677	144	64	0	0	35	20	20	0.72	56.3	92	171	7.1	39.2372	29	5	19	1	0	0
48	140	35.9	18.3163	131	92	0	0	15	12	20	0.7	59.4	138	366	11.5	166.097	17	11	11	0	0	0
49	179.7	72.6	22.4823	130	82	0	1	23	22	11	0.87	77.8	44	228	8	162.915	24	10	20	1	0	0
50	164	76	28.257	114	75	0	0	21	18	17	0.62	77.4	105	191	8.2	99.1867	7	25	30	1	1	1
51	165	64	23.5078	134	79	1	1	34	22	36	0.74	91	173	223	7.4	216.153	5	14	25.5	0	0	0
52	172.8	69.4	23.2419	134	84	0	0	18	14	16	0.94	66.4	99	293	8	59.2452	17	9.9	31.2	0	0	0
53	165.7	57.2	20.833	125	76	0	0	17	27	16	0.64	78.9	43	181	6.9	26.418	3	2	7	0	0	0
54	162	53.5	20.3856	152	80	0	0	28	19	51	0.7	83	110	200	9.8	32.829	35	10	15	1	1	1
55	174.5	73.6	24.1706	126	71	1	1	33	50	151	0.85	73.8	294	71	6.2	715.126	23	12	30	0	1	0
56	162	48	18.2899	128	57	0	1	25	20	19	0.67	65.4	97	177	7.8	92.8024	26	10	24	0	0	0
57	149	55.8	25.134	115	73	0	0	24	27	9	0.56	93.8	44	198	8.2	31.2265	15	10.1	19.6	1	0	0
58	147.4	61	28.076	127	57	0	0	19	15	20	2.12	18.4	344	297	9.5	384.963	24	30	56	1	0	1
59	163	61	22.9591	141	90	0	0	17	13	23	0.98	58.8	103	227	7.6	173.253	13	15	24.5	1	0	0
60	158.1	59.7	23.8842	130	81	0	0	26	24	29	0.64	72.5	61	112	7.8	134.262	13	8.7	33.1	0	0	0
61	170	66.3	22.9412	126	80	1	0	31	35	32	0.76	81.3	112	173	8.1	46.4431	18	18	30.5	0	0	0
62	155.3	44.6	18.4923	120	64	0	0	27	18	24	0.58	75.6	51	219	7.8	52.0453	11	6	15.5	0	0	0
63	156	40.7	16.7242	123	64	0	0	19	12	20	0.5	88.3	55	117	7.3	471.33	5	2	17.5	0	1	0
64	173.8	59.7	19.764	103	66	0	0	20	17	17	0.91	64.9	95	173	7.3	492.745	21	2.3	7.2	0	0	0
65	170	54	18.6851	134	78	0	0	35	20	18	0.81	72.5	67	96	7.6	429.323	16	16	19.5	1	0	0
66	165.9	53.4	19.4021	126	66	1	0	18	17	13	0.58	86.7	42	114	7.4	38.4363	14	2.2	20.2	0	0	0
67	163.1	63.7	23.9459	116	69	0	0	19	15	16	0.65	75.6	53	205	7.4	49.6446	7	11.7	35.5	0	0	0
68	159.1	75.8	29.9453	147	66	0	0	20	16	11	0.96	44.7	72	273	9.1	320.809	21	21	39	1	1	0
69	151	44.9	19.6921	128	70	0	0	21	21	11	0.59	88	60	131	7.3	6.36485	2	9.4	20.9	0	0	0
70	159	56.5	22.3488	107	68	0	0	19	9	30	0.58	87.8	83	148	7.4	8.77276	26	8.1	25.4	0	0	0
71	172.1	79.2	26.7401	132	86	1	0	19	17	28	0.76	81.7	78	55	6.5	130.279	16	44	53	0	0	0
72	163.2	47	17.6465	167	105	1	0	23	17	24	0.59	86.8	58	212	7.1	60.8447	10	11.6	25	0	0	0
73	171	70	23.939	117	72	0	0	22	18	20	0.91	68.1	45	171	6.6	49.6446	22	13	31.2	0	0	0
74	154.5	40.4	16.9248	102	72	0	0	22	14	11	0.59	79.2	104	122	7.1	24.0131	7	10	18	0	0	0
75	155.5	60.4	24.9791	136	85	0	0	17	7	14	0.72	66.4	176	185	7.7	56.0456	8	16	31	0	0	0
76	155.4	45.5	18.8412	135	83	1	0	20	11	12	0.62	83.9	43	190	8.2	36.0334	11	12	14	0	0	0
77	158	53	21.2306	119	68	0	0	17	13	13	0.7	65.7	65	131	7.2	48.8443	24	15	15	1	0	0
78	167.4	55	19.6269	109	60	1	0	24	20	7	0.59	86.8	55	178	7.2	7.16754	8	6	16	0	0	0
79	162	41.5	15.8131	130	89	0	0	32	27	54	0.37	193.1	40	112	5.5	135.058	11	12.5	18	0	0	1
80	158.1	51	20.4036	110	72	0	0	20	11	11	0.68	67.5	86	115	6.5	27.2195	3	0	20	0	0	0
81	156	54	22.1893	139	72	0	0	22	14	22	1.26	32.2	86	155	7.4	143.021	45	4	11	1	1	0
82	167.1	61.9	22.1686	138	85	0	0	24	31	25	1.07	59	54	97	7.8	79.2278	14	29	0	0	1	0
83	158	50.7	20.3092	134	86	0	0	19	16	11	0.69	69.2	52	188	7	11.9827	27	4	11	0	0	0
84	135.4	41.7	22.7457	137	76	0	0	20	11	12	0.65	64.6	88	128	8.9	132.669	10	5	18	0	0	1
85	151.5	51.7	22.525	136	80	0	0	19	16	13	0.53	93.4	70	69	7.6	732.785	2	8.5	19.5	1	0	0
86	156.9	56.4	22.9104	118	68	0	0	29	26	50	0.76	57.4	128	149	8.1	75.2332	21	9.3	18	1	0	0
87	150	55.6	24.7111	125	77	0	0	21	18	16	0.71	64.1	62	97	6.4	117.529	8	9	7	0	1	0
88	155.2	52.5	21.796	152	81	0	0	23	18	16	0.67	63.2	101	131	8	75.2332	8	4	19	0	0	0
89	175	61.7	20.1469	113	67	0	1	32	30	28	0.69	96.4292	84	271	7.5	21.8063	24	8	24	0	0	0
90	153	47.5	20.2913	103	67	0	1	15	14	19	1.06	46.0139	107	182	7.4	70.6802	22	5	12	0	0	1
91	164	65	24.1672	125	82	0	0	19	17	20	0.79	72.4443	91	124	8.1	134.17	2	0	4	0	0	1
92	162.9	54.3	20.4625	136	80	1	0	30	19	52	0.69	98.9226	84	108	8.1	95.4042	24	14	38	0	0	0
93	175	91.2	29.7796	128	86	1	0	19	15	27	0.7	92.7	190	164	7.9	77.3484	10	8.5	33	1	0	1
94	160	57.5	22.4609	183	68	1	1	17	13	73	1.22	45	56	169	8.1	25.6594	12	6	6	0	0	0
95	167	54.8	19.6493	130	84	1	0	15	14	51	0.67	96.9	86	179	8.5	13.9895	28	6.3	20.2	1	0	1
96	162	52.1	19.8522	121	67	0	0	12	10	16	0.47	133.154	50	183	8.1	157.695	16	4.1	12.4	0	0	0
97	160	54.5	21.2891	128	71	0	0	21	15	15	0.58	77.8346	105	183	8.6	100.146	7	8	19	0	0	0
98	180.4	67	20.5874	127	78	1	0	33	33	50	0.85	75.8457	79	141	6.7	138.882	16	17.6	24	1	0	1
99	151.6	50	21.7556	113	54	0	0	42	32	13	0.92	45	121	113	7	39.1175	5	3	16	0	1	1
100	158	46	18.4265	106	67	1	0	27	19	16	0.73	63.0764	60	160	7.4	89.709	4	4.5	41	0	0	0
101	160	59.5	23.2422	143	93	0	0	14	12	16	0.56	93.7858	76	176	6.6	37.1975	17	10	17	1	0	1
102	157.9	55	22.0596	120	75	0	0	78	76	24	0.77	64.4102	49	202	10.2	21.8063	19	22	8	1	0	1
103	157	53.6	21.7453	124	73	1	0	14	11	10	0.58	121.267	80	205	7.7	167.084	18	12	18	0	0	0
104	148.7	49.9	22.5672	124	80	0	0	16	17	25	0.63	70.2141	99	394	10.5	41.9959	2	13	7	0	0	1
105	159	59	23.3377	163	92	0	0	19	17	40	0.52	113.622	164	214	7.9	163.33	22	13	29	0	0	0
106	170	60	20.7612	126	63	1	1	20	15	26	1.09	53.516	121	244	6.3	89.709	27	8	23	1	1	0
107	144.2	56.7	27.268	123	73	0	1	18	11	16	0.58	77.2	120	97	7.5	101.093	19	18	17	0	0	0
108	147.5	41	18.8452	117	61	0	1	33	47	20	0.48	93	71	279	7.8	28.5468	1	4	21.5	0	1	0
109	159.7	54.5	21.3691	126	75	0	0	30	22	15	0.73	60	158	153	13.1	51.5772	1	5	24	0	0	1
110	160	61	23.8281	132	57	0	0	29	27	82	0.57	78.9	139	174	7.8	302.431	12	9	17	0	0	0
111	155.7	60	24.7499	116	64	0	1	21	22	36	0.62	70.5	92	706	8.3	268.663	10	14	18	0	0	1
112	163	75.6	28.4542	120	76	1	1	22	17	11	0.89	50.1	46	82	6.1	148.911	5	14	44.9	0	0	0
113	163	72	27.0993	111	65	0	0	32	36	56	0.51	99.2	150	286	8.6	37.4256	40	15	27	1	0	0
114	157.1	61.2	24.797	136	78	0	0	15	14	12	0.61	78.8	98	142	8.3	68.869	8	10	16.6	0	0	0
115	178	67	21.1463	116	68	0	0	22	22	28	0.88	72.2	103	246	13.8	114.837	29	25	54	1	0	0
116	157	53.6	21.7453	124	73	0	0	14	11	16	0.56	90.7	130	390	7.9	34.4714	22	12	18	0	0	0
117	157.7	59.1	23.7642	156	86	0	0	16	18	12	0.66	67.6	138	190	8.2	147.94	14	12.2	21	0	0	0
118	162	50.5	19.2425	107	66	0	0	17	15	13	0.7	73.5	49	188	7.3	12.7739	36	6	17.8	0	0	0
119	165.6	60.6	22.0979	150	83	0	1	23	18	12	1.06	55.4	96	78	9	53.1625	17	16	18	0	1	1
120	165	64	23.5078	134	79	1	0	29	21	37	0.82	81.4	74	304	6.9	85.5246	5	14	32	0	0	0
121	155.8	63	25.9541	140	50	0	0	19	17	23	1.06	38.5	146	297	9.9	361.434	31	12	15	1	0	0
122	163	53	19.9481	120	74	0	0	18	12	12	0.76	78.7	74	363	7.4	17.7105	19	7	25	0	0	0
123	174	61	20.148	124	81	0	0	17	14	11	0.58	115.9	35	99	9.4	72.791	6	8	13.5	0	0	0
124	150	48.5	21.5556	128	72	0	0	17	6	10	0.7	69.3	55	124	7.1	38.41	23	11	27	0	0	0
125	154.8	60.6	25.2889	107	67	0	0	40	31	38	0.86	51	149	115	7.7	256.173	10	9.2	20.4	0	0	1
126	169.7	59.8	20.7653	152	89	0	1	18	13	15	8	78.4	78	88	8.2	21.6574	30	7	13	1	0	0
127	153	52.5	22.4273	134	73	0	0	19	15	13	0.71	67.5	115	187	8.6	43.3305	11	15.5	52.9	0	0	0
128	150	52	23.1111	115	61	0	0	26	19	22	0.55	77.56	112	92	5.7	53.4386
129	169.6	68.2	23.7101	173	116	1	1	15	16	21	1.46	37.9	131	230	6.9	137.758
130	160.3	56.7	22.0656	128	83	0	0	16	15	21	0.55	84.3	102	107	5.8	230.293
131	154.7	48.1	20.0985	105	56	0	1	20	14	19	0.7	62.3	88	85	5.6	105.524
132	172	77.3	26.129	136	79	1	1	23	20	14	1.03	56.4	99	95	5.8	173.557
133	158.7	47	18.6614	113	61	1	0	21	12	15	0.64	67.9	134	97	5.8	175.185
134	160	47	18.3594	162	86	0	0	16	11	10	0.7	63.6	68	87	5.6	65.2853
135	149.1	46.1	20.737	118	66	0	0	19	14	16	0.67	66.2	86	104	6.4	119.585
136	167.9	67.2	23.8379	135	85	0	0	16	15	20	0.8	78	57	88	6.1	127.795
137	152	50.5	21.8577	118	67	0	0	22	20	38	0.5	91.2	136	93	5.9	96.5298
138	161.5	54.2	20.7804	128	73	1	0	26	22	25	0.79	70.6	146	97	5.7	226.256
139	154	53.8	22.6851	152	93	0	0	22	17	16	0.83	52.1	80	85	5.6	77.5157
140	164	49.2	18.2927	114	72	0	0	30	22	15	0.73	60	116	92	6	115.475
141	152	46.7	20.213	118	75	1	0	23	13	19	0.766095	56.4	57	111	6.268	381.523
142	180	74.7	23	105	67	1	1	26	26	37	0.82	77.1	97	116	5.7	398.201
143	157.8	46.7	18.7544	120	69	0	0	27	40	26	0.85	67.4	115	140	6.4	205.17
144	168	52.9	18.7429	134	85	0	0	18	15	12	0.86	68.7	100	92	5.7	220.6
145	162.5	58.1	22.0024	132	76	1	0	17	10	15	0.72	80.6	69	114	5.6	242.448
146	163	49.1	18.4802	120	71	0	0	22	21	17	0.6	74.3702	101	129	6.064	246.582
147	164.3	70.2	26.0053	129	46	1	0	20	21	28	0.81	71.3	55	155	6.7	183.318
148	145.5	53	25.0351	130	84	1	0	21	30	24	0.71	59.9	77	102	6	125.168
149	152	55.7	24.1084	137	73	0	0	31	20	21	0.68	63.1	114	112	5.4	152.355
150	152	54.3	23.5024	139	84	0	0	21	19	21	0.55	84.3476	104	125	6.778	171.114
151	159.3	55.2	21.7524	123	78	1	0	18	18	36	0.74	62.5	90	102	5.6	201.019
152	165	75.4	27.6951	142	95	1	1	20	30	28	0.8	77.6042	122	188	10.8	113.008
153	177.5	90	28.5658	143	89	0	0	37	52	47	0.83	79.8	97	111	6.2	157.289
154	167	77.2	27.6812	115	68	0	0	19	13	11	2.05	25.3	113	95	6	280.294
155	152	52.2	22.5935	135	87	0	0	26	12	15	0.63	73.7	89	91	5.8	39.269
156	161	51.7	19.9452	120	83	0	0	20	18	13	0.67	66.1	101	81	5.6	56.7452
157	161.5	52.8	20.2437	101	57	1	0	38	26	21	0.71	69.9	38	91	5.6	75.0303
158	152.7	43.3	18.5699	134	91	0	0	25	23	19	0.73	60	77	99	5.7	446.466
159	161.5	45.7	17.5215	117	61	0	0	23	16	14	0.6	75.3	55	97	6.2	96.5298
160	161.6	52.6	20.142	121	71	1	0	19	21	25	0.86	68.2	117	115	6.4	155.798
161	156	63.7	26.1752	135	80	1	0	27	25	30	0.49	94.4	97	98	5.8	191.441
162	148	44.4	20.2703	165	89	0	0	31	27	21	0.62	72.1	83	84	5.5	224.64
163	171.1	67.8	23.1595	125	79	0	0	21	16	21	0.8	75.0668	102	105	6.166	159.966
164	154.2	63.5	26.7058	120	67	0	0	22	14	10	0.67	67.188	91	78	5.35	45.3126
165	180	81.5	25.1543	127	86	1	1	15	16	24	0.69	101.734	91	94	5.35	199.553
166	153.7	59.2	25.0596	145	79	1	0	34	37	28	0.67	69.2814	48	105	6	214.94
167	154.2	40.3	16.9487	127	64	1	0	20	11	20	0.54	83.8	54	88	5.9	109.716
168	154.3	49.5	20.7909	107	58	0	0	25	18	16	0.57	80.7436	103	92	5.9	74.2016
169	171.1	65.7	22.4422	143	88	1	0	18	16	95	0.97	68.2	138	98	5.6	334.585
170	155	46.2	19.23	101	51	0	0	16	11	24	1.04	51.6	57	81	5.5	261.039
171	160.4	55.4	21.5328	112	70	1	0	32	23	34	0.84	56	88	89	5.1	143.312
172	154	51.1	21.5466	105	67	0	0	15	9	18	0.56	79.5	88	96	6.2	176.064
173	161.5	65.4	25.0745	129	69	1	0	25	28	27	0.94	47.6	123	106	6.1	252.78
174	172.5	69.2	23.2556	150	96	1	0	14	9	18	0.95	61.8	81	102	5.9	344.93
175	153.4	47.8	20.3131	120	75	0	0	30	20	13	0.93	49.4	67	104	6	210.894
176	158	53.1	21.2706	111	70	0	0	21	16	14	0.65	69	131	110	5.8	112.642
177	158	50.3	20.149	108	64	0	0	22	17	10	0.52	101.5	64	88	5.6	216.985
178	159.5	66.5	26.1397	145	81	0	0	22	28	43	0.77	56.6	148	107	5.9	313.001
179	158.6	47.6	18.9235	111	54	0	0	32	31	21	0.71	64.1	69	91	5.7	263.103
180	169.9	66.2	22.9335	121	74	1	0	22	20	21	0.94	65.1	54	96	5.5	301.588
181	155.5	59.8	24.7309	126	82	0	0	14	10	11	0.55	85.5569	102	92	6.1	63.4157
182	156.9	47.7	19.3764	143	74	0	0	25	17	15	0.69	63.8	102	104	6.3	58.8986
183	153	46.8	19.9923	128	82	0	0	21	18	13	0.81	54.2	70	102	6.4	57.4781
184	160	52.7	20.5859	123	72	0	0	25	19	23	0.57	83.5197	111	85	5.7	530.508
185	156	68.3	28.0654	155	89	0	1	18	6	13	0.71	62.9308	118	96	5.5	157.289
186	148.5	48.7	22.0839	176	89	0	0	30	27	17	0.5	92.3	112	96	5.6	100.259
187	155	55.8	23.2258	148	91	0	0	23	17	27	0.73	61.6	110	89	5.5	300.204
188	167.5	63.9	22.7757	120	79	0	0	23	23	23	1.22	48.6654	114	102	5.5	84.6173
189	159.1	52.1	20.5825	116	73	1	0	20	18	19	0.59	83.1	92	92	5.3	325.78
190	163	63.7	23.9753	121	72	0	0	31	41	22	0.55	91.9	147	96	5.6	173.285
191	147.5	61.2	28.1298	127	72	0	0	25	18	15	0.54	82.8	69	104	6.1	212.085
192	155	65.8	27.3881	152	90	0	0	24	25	34	0.62	71.5	94	111	6.2	646.292
193	152.7	54.7	23.459	146	80	0	0	26	30	26	0.7	60.8816	142	124	6.3	94.4909
194	149.2	53	23.8088	123	72	0	0	32	29	45	0.62	72.99	71	82	5.2	224.578
195	155.3	51.4	21.3118	129	88	0	0	23	18	11	0.84	53.8	124	98	5.6	127.969
196	153.5	44.9	19.0559	126	73	1	0	23	20	21	0.62	73.6	133	89	5.6	48.9446
197	158.2	48.7	19.4588	109	68	0	0	21	22	44	0.78	59.9	78	130	6.8	49.2754
198	154.2	59.1	24.8553	94	59	1	0	20	21	12	0.7	64.5	62	90	5.9	177.51
199	150.5	48.5	21.4126	105	70	0	0	23	20	19	0.59	76.3925	101	95	6	155.798
200	162.5	57.5	21.7751	150	95	0	1	20	19	18	0.67	72.7	91	119	5.9	227.871
201	150.1	40.6	18.0204	113	74	0	0	29	17	15	0.59	83.5695	64	87	5.9	34.7198
202	157.3	58.5	23.6428	131	84	1	0	31	23	30	0.72	69.3	85	99	5.7	53.2135
203	157	61.6	24.9909	143	78	1	0	31	20	15	0.8	53.4	67	106	5.7	117.12
204	161.5	51.6	19.7836	112	70	1	0	26	14	13	1.16	37.9	105	93	5.5	49.3927
205	160	57.3	22.3828	160	104	1	0	20	15	11	0.71	64.1	81	88	5.6	76.6162
206	176.5	63.3	20.3196	115	70	1	0	31	21	20	0.78	80.6	112	98	5.3	112.185
207	167.3	71.5	25.5455	138	85	1	0	30	51	70	0.89	66.5	90	105	6.6	132.716
208	154.8	60.5	25.2472	151	80	1	0	28	40	23	0.62	73.3	93	97	5.9	268.135
209	179.4	89.4	27.7775	135	77	0	0	22	18	13	1.1	52.1	120	121	5.9	170.506
210	159.5	44.3	17.4134	132	83	1	0	33	18	22	0.73	59.8	76	117	5.1	196.699
211	182.2	67.5	20.3333	105	61	0	0	21	24	39	0.88	72.6	43	95	5.4	120.407
212	156.3	46.3	18.9523	120	79	0	0	15	11	13	0.71	69.1	138	90	5.9	325.613
213	168	60.2	21.3294	133	79	0	0	22	19	21	0.94	67.9	83	99	5.4	43.4409
214	151.8	53.3	23.1304	179	106	0	0	32	39	55	0.76	58.9	118	85	5.9	285.104
215	162.9	67.8	25.5498	129	88	0	0	21	26	21	0.66	73.1	101	96	5	38.9663
216	156	46.4	19.0664	85	49	0	0	22	17	21	0.57	89.5	61	78	5.3	21.802
217	178.2	76.3	24.0275	125	83	0	0	17	12	15	0.93	72.9	45	101	5.4	146.136
218	161	57.2	22.067	132	75	0	0	21	22	74	0.53	99.6	69	96	5.6	36.7641
219	144.1	42.2	20.3228	163	79	0	0	38	57	137	0.64	67.7	101	93	5.5	105.524
220	169	61	21.3578	139	71	0	0	21	12	18	1.01	60.1	87	90	5.8	150.8
221	143	38	18.5828	156	80	1	0	33	33	20	0.64	68.2	113	95	6.8	79.6876
222	180	70.2	21.6667	104	63	0	0	23	33	47	0.86	77.2	127	92	5.6	71.482
223	164.1	74.9	27.8141	170	110	1	1	20	19	25	0.89	70.9	79	92	5.3	295.959
224	161.1	58.5	22.5406	112	54	1	0	18	14	17	0.69	70.8	41	87	5.8	96.8862
225	148	40.5	18.4898	114	76	0	0	16	9	11	0.76	67.1	99	87	5.4	99.4362
226	172.1	59.8	20.1901	154	85	0	0	21	13	63	0.91	64.3	89	91	5.6	121.557
227	156.4	53.7	21.9533	128	81	1	0	21	15	22	0.77	57.8	121	96	6.1	994.495
228	151.3	45.4	19.8325	154	97	0	0	17	12	19	0.71	67.1	82	84	5.5	158.221
229	161.1	53.6	20.6526	136	75	0	0	14	6	9	0.55	94.3	49	94	5.4	61.2376
230	168	59.6	21.1168	144	100	1	0	18	13	24	1.08	54.1	80	81	5.6	114.746
231	160	70.3	27.4609	128	83	0	0	20	19	19	0.53	81.9	104	124	6.2	169.326
232	164.3	57.3	21.2266	115	72	0	0	14	14	11	2.16	20.1	100	83	5.4	145.42
233	170.1	56.3	19.4581	122	61	0	1	21	36	39	0.52	133.9	37	87	5.6	37.5249
